# Supplementary material for: The temporal gene expression landscape of rhabdomyolysis-induced acute kidney injury reveals the timing of complement activation
Source: Commun Biol. 2025 Dec 31;9:171. doi: 10.1038/s42003-025-09449-y (PMC12877018; doi:10.1038/s42003-025-09449-y)
Supplement: Supplementary file 3 — Supplementary Data 1 [file 42003_2025_9449_MOESM3_ESM.xlsx]

## Sheet: Fig 1
Ba						Bb						C3a						C4a						C5a						sC5b-9						C3a/C3						C4a/C4						C5a/C5
	HD	I/R	Rh wo AKI	RIAKI			HD	I/R	Rh wo AKI	RIAKI			HD	I/R	Rh wo AKI	RIAKI			HD	I/R	Rh wo AKI	RIAKI			HD	I/R	Rh wo AKI	RIAKI			HD	I/R	Rh wo AKI	RIAKI			HD	I/R	Rh wo AKI	RIAKI			HD	I/R	Rh wo AKI	RIAKI			HD
	2.25098	26.2641	31.8761	92.5882			0.021103	0.0351782	0.0659051	0.0176471			4.166	3	4.04669	1.76307			5.7998	10.8326	16.0369	4.29412			0.0703433	0.228659	0.219684	0.112353			9.9184	16.5338	30.9754	8.29412			4.93532	2.132	1.53505	2.49768			27.4833	30.7933	24.3333	24.3333			4.16667
	2.85027	265.341	66.8455	277.552			0.0267213	0.0505732	0.0465044	3.70305			1.82893	3.04878	5.71178	1.52941			8.85366	17.945	12.6166	594.202			0.089071	0.215779	0.155015	25.8649			12.559	23.7694	21.8571	4483.27			1.71111	1.50711	3.07056	0.0389828			33.1333	35.4833	24.3333	24.3333			4.16667
	2.45172	252.203	13.7147	467.895			0.0149708	0.0480692	0.0203431	0.0891795			2.31585	4.38301	4.03038	122.058			4.49773	22.78	4.95016	29.4293			0.0499027	0.431021	0.0678104	0.998811			7.03628	22.5925	9.56127	41.9144			3.86727	2.27953	4.953	34.2169			30.0433	2.31623	27.13	9.73261			4.16667
	3.82821			124.191			0.0358895			0.0236705			1.29747			7.72889			11.414			9.89979			0.119632			0.250118			25.7363			11.1251			0.903796			8.163			31.8033			33			4.16667
	1.29618			30.6316			0.0121516			0.0228016			3.11042			2.05144			4.22513			5.54838			0.0405055			0.0760052			5.71128			10.7167			6.39917			2.24924			34.77			41.8233			4.16667
	2.12724		192.139	90.8776			0.0199428		0.0366211	0.0306005			2.0373		3.17383	1.97613			4.85276		10.321	17.7921			0.0664761		0.358887	1.95843			9.37313		17.2119	13.7921			2.55392		2.16667	1.4608			24.3333			24.3333			4.16667
	1.32885			260.855			0.012458			0.49884			1.72838			1.85219			4.41219			118.058			0.0415265			18.0046			5.85524			312.942			3.46842			0.420788			35.4167		28.1833	10.2926			4.16667
				227.753						0.0434091						26.0176						15.2337						0.664159						20.4023						4.47171						27.8701
				68.6198						0.0130787						5.29735						7.72692						0.88979						9.77199						9.08831						18.1831
				246.13						0.0469116						1.13349						253.062						6.89289						22.0485						0.604056						6.27843
				410.752						0.0782881						4.06568						29.2328						0.555846						36.7954						1.29831						105.981
				380.561						0.0725338						6.78497						104.768						5.81721						417.236						0.146099						37.34
				145.391						0.0277111						9.11509						113.327						12.8607						13.0242						7.08399						18.3145
				367.585						0.0700607						2.55219						38.1784						0.712284						32.9285						0.910706						11.616
				131.43						0.0250501						6.07193						11.2784						0.937709						11.7735						1.5767						6.54706
				414.211						0.0789474						2.17101						44.8658						1.65263						37.1053						0.687486						4.30708
				1378.28						3.96673						6.84211						923.643						56.5499						6207.42						0.0207359						3.23572
				347.385						0.0662106						641.559						37.8482						6.29883						31.119						242.242						16.1606
				170.167						0.0356379						5.73825						17.8629						1.74507						16.7498						4.02538						19.3555
				186.692						0.035583						3.08862						15.3588						0.253825						16.724						2.17001						6.63007
				70.4188						0.0134216						3.08386						11.3645						0.320329						6.30816						5.7442						43.1633
				212.301						0.040464						1.16321						15.1093						3.19261						19.0181						0.718668						58.9374
				302.867						0.0577256						3.50688						83.8946						7.87762						27.131						0.223787						23.834
				142.431						0.0271469						5.00289						36.3795						1.89123						12.759						4.60724						3.23202
				57.8804						0.0656886						2.35273						25.069						0.218962						30.8737						0.895409						99.0222
				124.191						0.0236705						376.812						9.89979						0.250118						11.1251						397.976						38.1633
				327.031						0.0623312						33.9426						17.9555						0.251402						29.2957						13.6138						41.8233
																5.69302																														28.8067
																2.05144
																5.40204
[truncated: 7 more columns]

## Sheet: Fig 3
Fig 3d	C3			C3a				C3a/C3
	PBS	GLY			PBS	GLY			PBS	GLY
	368.608	717.538			0	9.45967			0	0.0131835
	202.601	1114.92			0	14.6003			0	0.0130953
	335.725	480.99			0	9.88453			0	0.0205504
	272.257	564.494			0	0.704275			0	0.00526446
	129.801	1032.43			0	16.2406			0	0.0453938
	142.954	133.779			0	3.57691			0	0.00912713
	106.568	357.772			0.15249	7.01543			0.00174407
	142.446	391.898			0				0	0.00618815
	87.4335	876.768
	65.6741	1133.69
		107.893
		208.535
		905.965
		134.291
Fig 3e	CD45			Neutrophils			Macrophages			Inflammatory monocytes			Eosinophils
	PBS	GLY		PBS	GLY		PBS	GLY		PBS	GLY		PBS	GLY
	6.52	9.46		17	340		287	607		47	312		37	66
	7.84	22.8		21	52		629	328		45	1198		21	67
	9.4	23.6		14	97		493	403		45	1074		40	77
	9.1	32		20	23		151	226		32	143		22	23
	8.37	8.4		9	47		331	191		30	100		29	18
	4.2	27.4		15	370		406	176		14	48		16	26
	5.2	23.9		17	250		275	324		31	86		18	71
	4.41	7.54		12	28		142	256		5	577		15	22
	3.28	16.9		43	52		126	571		28	107		19	31
	4.09	15.8		26	27		163	430		16	255		9	52
		18.5		25	101		134	259		15	248		12	84
		41.2		4	27		117	363		14	348		18	74
		27.7		19	121		123	326		7	772			100
		46.6			132			326			82			20
		21.1			308			217			782			89
		42.5			59			328			495			42
		25.5			558			231			21			22
		31			268			146			189			51
					13			142			98			52
					64			260
					33			289
Fig 3f	C5aR1 neutrophils			C5aR1 macrophages			C5aR1 Inflammatory monocytes			C5aR1 Eosinophils
	PBS	GLY		PBS	GLY		PBS	GLY		PBS	GLY
	14846	14966		3544	6868		715	4450		470	492
	16409	12075		3175	6521		439	5670		185	2864
	13847	11455		3684	8235		645	6962		417	1847
	16561	13009		3578	6168		910	2549		496	590
	11246	13854		3271	6869		757	1696		338	641
	18629	13555		3597	7043		1417	1534		357	425
	19760	14198		1764	7666		251	1642		276	728
	22526	12981		1551	7902		413	4263		576	4164
	23444	14142		4811	4636		1793	1548		582	414
	21439	15425		4346	7513		1033	3135		1468	1453
	32322	21057		6599	2293		1043	534		1173	283
	27342	22093		7537	6688		722	1043		1142	713
	25290	19360		5207	9937		770	5372		825	3917
		20009			8374			7671			15207
		20030			13260			7124			8112
		15938			7741			3569			3065
		19464			12934			7273			8546
		18836			11248			6699			12792
		20823			5422			1527			583
		21699			12008			6021			1748
					9370			5700			5126
Fig 3g	P selectin gene expression
	PBS	GLY
	0.388631	2.07478
	-0.458855	4.49699
	-0.105574	2.96122
	0.44965	3.71391
	-0.581773

## Sheet: Fig 4
Fig 4a	Urea					Fig 4b	Urea
	PBS/PBS	BB5.1/PBS	PBS/GLY	BB5.1/GLY			PBS/PBS	PBS/GLY	PMX53/GLY
	7.907	7.818	7.427	13.661			9	17	9
	6.867	7.769	11.022	9.331			8	32	15
	7.965	7.947	18.91	10.484			8	37	9
	7.955		15.429	20.715			8	8	9
	8.315		8.453	10.828				35	42
			26.907	15.67				7	12
			37.392	11.655				11
			8.377	34.367				11
				10.006				13
				8.648				13
								13
								47
								54
								16
								14
								14
								8
								11
								15

## Sheet: Fig 5
Fig 5b	Itgam mRNA							Fig 5c	C5aR1 mRNA
	H0	H1	H3	H12	H24	D7			H0	H1	H3	H12	H24	D7
	0.1072	-0.0560982	0.209277	0.732524	1.19572	2.36333			0.0664379	0.629487	0.540126	1.7766	1.83127	1.45212
	-0.0753758	-0.184098	1.57995	1.34258	3.89524	4.47077			-0.121659	0.406401	1.31369	2.13085	3.80658	3.56727
	0.00815491	-0.464985	0.922282	1.76752	2.11369	1.04883			0.272935	0.588929	1.14693	2.0411	2.39919	1.19876
	0.0945622	0.199359	0.375987	2.61296	3.86133				0.120673	0.715984	1.42697	2.6582	3.88927
	-0.151427								-0.437844

## Sheet: Fig 6
Fig 6a
		Maff					Myc					Socs9
H0		0.280902	-0.30168	0.502577	-0.44332	-0.283569	0.371267	-0.418705	0.188145	0.179909	-0.543076	0.326938	0.0155981	-0.328285	-0.393972	0.235442
H1		3.00436	3.03286	2.67289	1.79204		1.84623	1.27937	0.00279964	-0.0227381		0.3796	0.755256	0.424992	0.275164
H3		5.42589	6.0942	5.41716	5.41946		3.49358	4.43325	4.37133	3.67909		1.64674	2.55392	1.77821	1.76983
H12		5.67071	5.83463	5.92042	6.48613		4.17189	4.45452	3.98773	4.34421		3.69255	3.98381	5.65206	5.10181
H24		2.88087	5.27931	5.39372	5.32064		3.47573	4.27868	3.36946	4.05503		3.63992	6.15866	6.28022	6.37567
D7		1.40814	2.34755	0.392572			0.982449	1.7928	0.383112			3.08185	4.14494	1.56201
Fig 6b		Hmox1					Ftl					Fth
H0		0.508084	0.176749	-0.462998	-0.516994	0.0330914	0.246938	0.107477	-0.0936064	0.0567548	-0.398453	0.191067	0.160776	-0.0582967	-0.0381504	-0.310783
H1		4.29328	4.02993	1.97002	1.8691		0.540579	0.632922	0.451329	0.271168		0.256251	0.524127	0.311486	0.278553
H3		5.69812	5.68305	5.94921	5.1938		0.911648	1.37509	0.594828	0.591244		0.451773	0.967678	0.689945	0.344045
H12		5.6794	5.26555	5.42397	6.04238		1.1862	1.70642	1.21553	1.8898		0.968267	0.684598	0.80421	0.867159
H24		2.77189	4.41804	4.74914	4.02079		1.39817	1.53329	0.968666	2.13722		1.1845	1.07004	0.857848	1.12089
D7		0.182537	-0.337488	0.355013			0.246921	-0.916772	-0.177169			-0.0984792	-1.22666	-0.158519
Fig 6c
		Sfn					Trib3					Lcn2					Havcr1
H0		0.128781	-0.133505	-0.128051	0.322182	-0.269287	0.166777	-0.116653	0.103798	-0.183272	-0.00025171	-1.11396	-0.848565	1.2934	0.377096	-2.1024	-1.1164	0.0637744	1.47705	-0.81003	-2.84272
H1		0.535324	0.721627	0.191141	0.371717		-0.248892	-0.862951	-0.179047	-0.42183		-0.430829	-0.406255	-2.31609	-1.09722		-1.49533	-0.819674	-2.95454	-0.982545
H3		2.13901	3.2004	1.18097	2.45706		2.14025	2.98939	3.07509	2.16638		2.5538	4.76604	1.0357	4.0976		-2.52821	-0.0642272	-0.654614	-0.658696
H12		3.51816	4.66344	3.9073	3.99164		5.84921	5.68374	5.09322	5.65778		5.14851	8.21864	6.43236	6.61875		6.73757	5.69225	6.93081	5.43305
H24		2.46174	4.52175	3.67918	4.26819		4.73371	4.82313	4.51863	4.58022		4.39698	8.45203	7.34973	8.66721		7.52533	8.47705	8.5834	7.23511
D7		0.823438	1.73527	0.287991			0.49595	0.320324	0.18597			3.26641	4.93655	2.12425			5.76775	7.50816	4.66607
Fig 6d	ATN	H0	H1	H3	H12	H24	D7
		0	1	1	0	3	2
		0	0	1	2	1	3
		0	0	1	2	3	1
			1	1	3	3

## Sheet: Fig 7
Fig 7a
			Cxcl1
	H0		0.409808	-0.305484	-0.30763	0.0166903	0.0603464
	H1		3.78064	4.45255	4.79516	4.89992
	H3		6.82287	4.86178	3.11755	5.76162
	H12		5.52568	4.84313	6.14747	5.23879
	H24		4.811	5.56765	5.07297	4.54245
	D7		3.51329	4.9638	2.44731
Fig 7b
			Ccl2					Ccl7					Ccl12
	H0		0.250355	0.234088	-0.471884	0.261915	-0.485507	0.516185	-0.778761	-0.193033	0.722402	-1.11318	-0.401142	0.0477645	0.563553	0.109122	-0.615721
	H1		-0.647947	0.482976	0.0268922	0.481511		-0.801782	0.162826	-1.19534	0.600344		-1.29026	-1.44346	-0.151581	-0.0162511
	H3		1.51492	5.05246	2.93777	3.35531		0.267421	3.52229	1.08573	2.04947		-2.69455	1.09241	0.497218	0.672459
	H12		3.60395	3.99983	3.9459	4.3763		3.6216	6.26868	3.78807	4.94674		2.69575	2.56852	2.49066	2.55713
	H24		2.71727	5.00884	3.58899	4.90031		3.00594	6.27874	4.55234	6.71921		2.58467	3.73532	3.2154	3.57103
	D7		4.67944	5.68952	3.87159			3.25467	5.6822	2.58021			1.57233	4.29781	1.89449
Fig 7c	Granulocytes							Monocytes/Macrophages							CD68
	H0	H1	H3	H12	H24	D7		H0	H1	H3	H12	H24	D7		H0	H1	H3	H12	H24	D7
	0.00160811	0.00142083	0.00249312	0.00374248	0.00389181	0.00176156		0.0578918	0.0473609	0.0262911	0.0696102	0.131124	0.244179		-0.0572898	-0.0457889	-0.156462	1.46197	2.15611	1.68639
	0.000884681	0.00179823	0.0018189	0.00491326	0.00392235	0.00151351		0.0527017	0.0320412	0.0483828	0.0561515	0.241046			0.0767437	-0.223037	0.235413	2.45755	3.7536	3.14011
	0.00212368	0.00213044	0.00431447	0.00464191	0.0027768	0.0012529		0.0527567	0.0478639	0.0738638	0.109221	0.0886441	0.143023		0.19874	-0.181685	0.454048	1.88151	3.43978	0.797381
	0.000879159	0.0016991	0.00292302					0.0476002	0.0507117	0.0444299	0.103407	0.284638			0.10762	-0.0209475	0.030387	1.84871	2.89983
	0.000609321							0.0393447							-0.39754
Fig 7d	Lgals3							Socs3							Lif3
	H0	H1	H3	H12	H24	D7		H0	H1	H3	H12	H24	D7		H0	H1	H3	H12	H24	D7
	-0.201333	0.469486	1.13785	2.83584	3.57899	1.17657		0.188631	1.25132	2.17852	4.12191	2.82857	2.64938		0.282525	-0.985109	2.4752	5.83035	4.22102	2.88196
	0.0637408	0.477537	1.98514	3.15071	3.88146	2.08626		0.0132562	1.48223	4.37591	5.11721	5.55396	3.68523		0.27892	-0.3181	6.36897	7.39109	7.18736	4.28895
	0.224899	0.343688	1.60406	3.3934	3.5426	0.577717		0.181741	0.606073	2.69559	4.7033	4.40197	1.38936		-0.345772	-0.289659	1.28092	6.6357	5.33371	1.97345
	0.00703639	0.352298	1.39567	3.53321	4.13737			-0.113539	0.329881	3.55145	4.97329	5.42454			0.2043	0.857894	4.83172	7.74535	6.93066
	-0.13369							-0.335484							-0.663425
Fig 7e			Nlrp3					Il1b
	H0		-0.0115056	-0.122026	0.269583	-0.131058	-0.0433096	0.18048	0.409113	-0.148393	-0.573767	-0.0517659
	H1		-0.538058	-0.335718	0.0221123	0.0639366		-1.04254	-0.731678	0.264341	0.71473
	H3		-0.938341	0.303705	0.89627	0.239634		-1.15159	2.53683	1.92308	1.00717
	H12		0.596171	0.351425	1.08247	1.63245		2.48194	2.90872	2.34782	3.18053
	H24		0.674642	2.51189	0.937647	2.4837		1.41463	3.47427	2.34395	3.66104
	D7		1.53923	2.40694	0.729785			1.27104	2.30365	1.19773

## Sheet: Fig S1
C1q						C2						C3						C4						C5						FD						FP						FH						FI
	HD	I/R	Rh wo AKI	RIAKI			HD	I/R	Rh wo AKI	RIAKI			HD	I/R	Rh wo AKI	RIAKI			HD	I/R	Rh wo AKI	RIAKI			HD	I/R	Rh wo AKI	RIAKI			HD	I/R	Rh wo AKI	RIAKI			HD	I/R	Rh wo AKI	RIAKI			HD	I/R	Rh wo AKI	RIAKI			HD
	0.0175858	0.0293152	0.0549209	0.0147059			4.07991	6.80113	12.7417	4.22			0.844119	1.40713	2.6362	0.705882			0.21103	0.351782	0.659051	0.176471			0.0168824	0.0281426	0.0527241	0.0141177			0.119584	0.199343	0.373462	0.1			3.16545	5.27674	9.88576	2.64706			2.95442	4.92495	9.22671	2.47059			376.441
	0.0222677	0.0421443	0.0387537	0.377358			5.16612	9.77748	8.99085	394.793			1.06885	2.02293	1.86018	39.2329			0.267213	0.505732	0.465044	61.0527			0.021377	0.0404585	0.0372035	0.784694			0.151421	0.286581	2.35622	65.2583			4.00819	7.58597	6.97566	218.134			3.74098	7.08024	6.51062	39.799			416.641
	0.0124757	0.0400577	0.0169526	0.0743163			2.89436	9.29338	3.933	89.0161			0.598832	1.92277	0.813725	3.56718			0.149708	9.83496	0.203431	0.891795			0.0119767	0.0384554	0.0162745	0.0713436			0.0848346	0.628104	0.137655	2.19976			2.24562	7.21038	3.05147	13.3769			2.09591	9.0995	2.84804	12.4851			228.09
	0.0299079			0.0197254			6.93863			47.9493			1.43558			0.94682			0.358895			0.236705			0.0287116			0.0189364			0.203374			0.631214			5.38342			3.55058			5.02452			3.31387			762.819
	0.0101264			0.0190013			2.34932			4.4083			0.486066			0.912062			0.121517			0.228016			0.00972132			0.0182412			0.0769605			0.867219			1.82275			3.42023			1.70123			3.19222			195.858
	0.016619		0.0305176	0.0144342			3.85561		16.665	16.8701			0.797713		1.46484	1.35277			0.199428		0.366211	1.72864			0.0159543		0.0292969	0.0138568			0.113009			0.311778			2.99142			7.91051			2.792		5.12695	2.42494			388.893
	0.0103816			0.0414319			2.40854			57.0567			0.498318			4.40172			0.12458			4.236			0.00996636			0.0464037			0.111291		0.20752	17.0119			1.86869		5.49316	26.7236			1.74411			6.96056			291.252
				0.0361742						116.702						5.81826						0.837795						0.0347273						103.458						6.51136						6.07727
				0.0108989						6.98579						0.582876						1.23071						0.010463						0.0741128						1.96181						1.83102
				0.039093						163.454						1.87647						2.3878						0.0969507						2.84441						19.4261						6.56763
				0.0652401						161.002						3.13152						0.782881						0.0626305						0.587161						11.7432						10.9603
				0.070116						635.924						46.441						5.7205						0.343327						172.872						91.192						10.2176
				0.0230925						75.2069						1.28672						9.75614						0.119158						0.157029						179.655						3.87955
				0.0583839						214.47						2.80243						5.83139						0.0560486						82.0388						10.5091						9.8085
				0.0208751						100.751						3.85104						2.61857						0.0542752						3.07281						6.17318						3.50701
				0.0657895						279.221						3.15789						13.8658						0.102632						14.8						11.8421						11.0526
				6.87391						1868.03						329.965						57.1541						16.3398						470.578						1622.22						46.62
				0.0551755						504.063						2.64842						1.95542						0.0529684						51.6486						22.9066						9.26948
				0.0296983						36.3364						1.42552						2.69423						0.0285103						5.66049						14.8266						4.98931
				0.0296525						68.9242						1.42332						0.35583						0.0284664						4.7871						5.33745						6.53303
				0.0111847						31.0415						0.536865						0.192824						0.0107373						0.0760558						2.01324						1.87903
				0.03372						18.7079						1.61856						0.633936						0.0323712						0.229296						6.0696						5.66496
				0.0481047						107.504						15.6706						25.9573						0.121224						2.39561						88.6723						8.08159
				0.0226224						15.3108						1.08587						0.367388						0.0217175						0.153832						10.6941						3.80056
				0.0547405						12.6998						2.62755						0.656886						0.0525509						0.549595						9.8533						9.19641
				0.0197254						47.9493						0.94682						0.236705						0.0189364						0.631214						3.55058						3.31387
				0.0519427						72.6886						2.49325						0.623312						0.0498649						6.54062						24.2697						8.72637
[truncated: 3 more columns]

## Sheet: Fig S2
Fig S2a	CK			Fig 2B	ASAT			Fig 2C	Urea			Fig 3d	Creatinine
		PBS	GLY			PBS	GLY			PBS	GLY			PBS	GLY
		181	1387			33	552			4.5	22.7			32	103
		278	1249			59	333			9.1	8.1			34	39
		148	1016			188	328			7.8	40.9			36	53
		292	348			98	83			8.4	23.5			35	44
		820	328			96	134			9	31.7			38	60
		360	1009			101	1095			8.8	15.4			32	48
			244			211	179			6.763	21.6			8.78	49
			1722			105	378			8.24	32.7			10.704	75
			1032			155	420			7.65	20.291			12.961	24.762
			827			67	293			9.9	26.334			31	40.844
			492			106	449			8.7	31.923			29	47.584
			841			169	549			8.5	8.367			32	13.847
			540				798			8.1	10.88			33	18.8
			355				294				17.3				38
			966				300				8.6				34
			840				923				49.8				101
			1014				543				27.9				51
			543				481				19.7				41
			485				234				14.4				39
			571				608				29.1				59
			372				199				9.3				32
			755				237				8.1				32

## Sheet: Fig S4
Fig S4a	ASAT					Fig S4b	ASAT
	PBS/PBS	BB5.1/PBS	PBS/GLY	BB5.1/GLY			PBS/PBS	PBS/GLY	PMX53/GLY
	45.34	39.774	337.312	389.216			157	1000	564
	43.21	56.569	253.929	218.163			48	331	156
	41.926	40.263	345.431	302.119			131	368	773
	42.2		411.753	389.919			64	142	227
	37.194		197.215	272.243				451	570
			562.409	208.455				113	979
			534.088	189.93				469
			196.179	245.149				750
				170.479				216
				88.712				216
								216
								853
								951
								292
								284
								256
								216
								787
								861

## Sheet: Fig S5
Fig S5b	ASAT							Urea							Creatinine
	H0	H1	H3	H12	H24	D7		H0	H1	H3	H12	H24	D7		H0	H1	H3	H12	H24	D7
	115.746	165.916	690.047	517.322	707.962	53.951		8	9.072	15.18	15.634	69.098	6.823		4.49	8.384	33.714	14.345	119.364	10.153
	177	387.977	196.945	748.205	112.678	106.531		10.276	11.474	18.445	31.555	9.988	38.116		10.6	20.282	34.909	25.604	15.469	41.261
	39.214	295.361	530.601	549.493	573.181	62.124		6.645	10.629	11.593	39.492	66.408	8.113		8.238	8.346	9.928	42.287	98.824	12.258
	45.34	210.679	308.003	931.42	1090.89			7.907	10.437	17.239	32.538	60.172			10.316	8.303	27.087	36.385	133.158
	43.21							6.867							11.785
	41.926							7.965							9.691
	42.2							7.955							9.241
	37.194							8.315							10.641

[truncated: 2 more sheets: Fig S7, Fig S8]
